# Supplementary material for: Temozolomide and the PARP Inhibitor Niraparib Enhance Expression of Natural Killer Group 2D Ligand ULBP1 and Gamma-Delta T Cell Cytotoxicity in Glioblastoma
Source: Cancers (Basel). 2024 Aug 15;16(16):2852. doi: 10.3390/cancers16162852 (PMC11352900; doi:10.3390/cancers16162852)
Supplement: Supplementary file 1 [file cancers-16-02852-s001.zip]

Archive with 1 entries (1 files):
- cancers-3088907-supplementary.pdf
